# Supplementary material for: Immune-Related Cutaneous Adverse Events Display Distinct Clinical and Molecular Characteristics, Depending on Immune Checkpoints Targeted
Source: Cancers (Basel). 2025 Jun 14;17(12):1992. doi: 10.3390/cancers17121992 (PMC12190265; doi:10.3390/cancers17121992)
Supplement: Supplementary file 1 [file cancers-17-01992-s001.zip]

Archive with 3 entries (3 files):
- Figures S1-S4.pptx
- Table S3.xlsx
- Tables S1 and S2.pdf
