# Supplementary material for: Immune-Related Cutaneous Adverse Events Display Distinct Clinical and Molecular Characteristics, Depending on Immune Checkpoints Targeted
Source: Cancers (Basel). 2025 Jun 14;17(12):1992. doi: 10.3390/cancers17121992 (PMC12190265; doi:10.3390/cancers17121992)
Supplement: Supplementary file 1 [file cancers-17-01992-s001.zip › Table S3.xlsx]

## Sheet: Tabelle1
gene_name	logFC (aPD1 vs P+C)
CFB	7.4167
CYBB	6.59246
CXCL9	6.31699
ENPP2	6.03257
AL645922.1	5.68719
OAS2	5.67519
FAM167A	5.44556
CXCL10	5.3391
STAT1	5.18727
TRIM22	4.86711
EPSTI1	4.72073
CMPK2	4.65702
APOL1	4.64623
CXCL11	4.64142
PLA1A	4.52733
CALHM6	4.42196
LY6E	4.40005
LAP3	4.38084
KLHDC7B	4.37276
TNFSF13B	4.29839
FGL2	4.29326
BATF2	4.22638
IFI6	4.20504
IFITM2	4.19266
SNX10	4.1579
IFI30	4.13481
HAPLN3	4.12269
VCAM1	4.08896
UBE2L6	4.02701
IFITM3	3.96712
VWA2	3.92465
SCO2	3.91809
PSME2	3.9002
TGM2	3.85982
FCGR1A	3.8505
BCL2L14	3.80131
TYMP	3.77168
IFITM1	3.75256
RAMP3	3.74982
SAMHD1	3.74902
IFIT3	3.7098
UBD	3.69924
ISG15	3.67118
GLIPR2	3.65075
ADGRF1	3.62933
CYP1A1	3.62042
RSAD2	3.60794
MX2	3.58739
NMI	3.53436
CLEC4D	3.52949
LILRB4	3.48779
CTSZ	3.48471
IFI44L	3.46561
PSD3	3.46518
ADGRE5	3.45744
HERC6	3.43063
WARS	3.40259
IFI27	3.39528
PLAAT4	3.39268
GJD3	3.37912
APOL6	3.33132
C1orf167	3.30524
FCGR1B	3.29433
ACSL5	3.27358
GSDMD	3.22695
SLC2A6	3.22012
KIZ	3.21018
PARP9	3.20024
GBP4	3.17668
TRPV2	3.14564
MVP	3.13833
IFI35	3.11696
MX1	3.10514
IFI44	3.09518
PALM2-AKAP2	3.08986
APOL4	3.08286
TP53AIP1	3.07914
SLC1A3	3.05935
IER3	3.05151
PLEKHA5	3.04958
GIMAP4	3.02129
PLEKHA4	3.0135
GBP5	2.99194
PLSCR1	2.99012
RHOU	2.98802
SLFN11	2.9525
IDO1	2.92668
SOD2	2.92428
SCARF1	2.91733
WNT2B	2.91029
ITGA2	2.88541
MCUB	2.84679
OAS1	2.8464
FPR1	2.82755
DDX60	2.82051
LGALS3BP	2.8051
ATF5	2.80431
IFIT1	2.80353
FBXO6	2.79506
IL12RB2	2.78391
